# Supplementary material for: Synthetic microfiber emissions to land rival those to waterbodies and are growing
Source: PLoS One. 2020 Sep 16;15(9):e0237839. doi: 10.1371/journal.pone.0237839 (PMC7494121; doi:10.1371/journal.pone.0237839)
Supplement: S2 File — (XLSX) [file pone.0237839.s002.xlsx]

## Sheet: Index
	Title: Synthetic microfiber emissions from apparel washing
	Authors: Jenna Gavigan*, Timnit Kefela*, Ilan Macadam-Somer*, Sangwon Suh*, Roland Geyer*
	Affiliations: *Bren School of Environmental Science and Management, University of California, Santa Barbara, CA 93106, USA.
	Contents of this file:
	S1 Data: Global synthetic fiber production, percentage of synthetic fibers used for apparel production, mass of synthetic fibers present in apparel.
		Mass of fibers present in apparel by fiber type (MMT)
		End of life model
		Mass of apparel reaching its end of life and annual in-use apparel stock spanning 1950-2016.
	S2 Data: Annual regional apparel stock (Mt)
	S3 Data: Percentages of households in each region owning washing machines from 1950-2016.
	S4 Data: Percentages of each region's residential population connected to wastewater treatment from 1950-2016.
		Treatment type and sludge retention rates
	S5 Data: The percentages of sludge generated in each region that enters each initial compartment of emission (ie. waterbodies, terrestrial environments, landfill, and incineration).
	S6 Data: Sensitivity Analysis

## Sheet: S1 Data
Global synthetic fiber production, percentage of synthetic fibers used for apparel production, mass of synthetic fibers present in apparel.							Mass of fibers present in apparel by fiber type (MMT)										End of life model						Mass of apparel reaching its end of life and annual in-use apparel stock spanning 1950-2016.
Year	Global synthetic fiber production (Mt)	Percentage of synthetic fibers used for apparel production	Synthetic fibers present in apparel (Mt)		Percentage of fibers lost during apparel production		Year	Acrylic	Polyamide (Filament)	Polyamide (Staple)	Polyester (Filament)	Polyester (Staple)	Polypropylene	Total			Lifetime (Years)			Year Fiber Comes Out As Waste			Synthetic fibers leaving the apparel in-use phase (Mt)	In-use stock (Mt)
2016	62.3068	0.858482	42.7914		0.2		2016	1.20025	3.17528	0.137783	24.3766	10.9334	2.96813	42.7914			Fabric				Fraction Coming Out		33.7444	195.623
2015	60.6894	0.856663	41.5923				2015	1.19751	3.002	0.12037	23.6706	10.7224	2.87943	41.5923			Mean	5		0.1	2.60484e-37		31.5229	186.576
2014	57.7901	0.855554	39.5541				2014	1.22053	2.91037	0.112496	22.0215	10.4896	2.79959	39.5541			Standard Deviation	1.5		1	8.93522e-07		29.3494	176.507
2013	55.6756	0.856849	38.1644				2013	1.2722	2.75636	0.10517	20.8285	10.4649	2.73733	38.1644			Varience	2.25		2	0.00814537		27.4962	166.302
2012	52.5426	0.855808	35.9731				2012	1.28306	2.55489	0.111464	19.2127	10.1639	2.64704	35.9731			µ	1.56635		3	0.127299		26.2259	155.634
2011	49.7379	0.851713	33.8899				2011	1.34438	2.4455	0.110323	17.756	9.70612	2.52762	33.8899			σ	0.29356		4	0.28149		25.1826	145.887
2010	46.796	0.845279	31.6445				2010	1.32002	2.47349	0.125805	16.1257	9.1783	2.42121	31.6445						5	0.268884		23.7981	137.179
2009	41.3743	0.851219	28.1749				2009	1.29718	2.17547	0.147074	13.7836	8.51253	2.25901	28.1749						6	0.168668		22.3242	129.333
2008	39.4942	0.835653	26.4027				2008	1.24355	2.17984	0.18983	12.5231	7.97748	2.28893	26.4027						7	0.0841591		20.9971	123.482
2007	41.5444	0.832563	27.6707				2007	1.57511	2.38927	0.256963	12.8505	8.32763	2.27126	27.6707						8	0.0368774		19.7673	118.076
2006	38.1349	0.815514	24.8796				2006	1.62658	2.36245	0.278388	10.9046	7.52761	2.18005	24.8796						9	0.0150001		18.6938	110.173
2005	36.5877	0.81256	23.7838				2005	1.68952	2.35425	0.301358	10.1323	7.13515	2.17119	23.7838						10	0.00585319		17.7527	103.987
2004	34.2766	0.81049	22.2247				2004	1.74956	2.32849	0.330618	9.13627	6.54917	2.13056	22.2247						11	0.00223606		16.8591	97.9561
2003	32.1734	0.807771	20.791				2003	1.74384	2.21003	0.326759	8.33654	6.07967	2.09414	20.791						12	0.000847203		15.8555	92.5906
2002	30.5516	0.803367	19.6353				2002	1.73251	2.15572	0.323019	7.74626	5.68004	1.99779	19.6353						13	0.000321038		14.7404	87.655
2001	28.7015	0.798729	18.3398				2001	1.64858	2.05924	0.320827	7.06564	5.30572	1.93977	18.3398						14	0.000122345		13.5863	82.7601
2000	28.5898	0.790981	18.0912				2000	1.65695	2.20649	0.351642	6.86374	5.16713	1.84529	18.0912						15	4.70608e-05		12.4633	78.0066
1999	26.9763	0.784678	16.9341				1999	1.55241	2.04936	0.378854	6.3731	4.81394	1.76647	16.9341						16	1.83149e-05		11.5442	72.3787
1998	25.65	0.774669	15.8962				1998	1.6361	1.98197	0.401525	5.82058	4.37966	1.67638	15.8962						17	7.22245e-06		10.8011	66.9888
1997	24.6059	0.7641	15.0411				1997	1.67277	2.0263	0.403503	5.12469	4.26548	1.54837	15.0411						18	2.88873e-06		10.132	61.8936
1996	22.0239	0.744186	13.1119				1996	1.53213	1.91985	0.4207	4.26777	3.53012	1.44134	13.1119						19	1.17246e-06		9.59864	56.9844
1995	20.757	0.735426	12.2122				1995	1.44997	1.82702	0.420204	3.84754	3.29783	1.36966	12.2122						20	4.83021e-07		9.2127	53.4712
1994	19.9504	0.729483	11.6428				1994	1.49923	1.73186	0.467639	3.47297	3.18425	1.28681	11.6428						21	2.01987e-07		8.97666	50.4716
1993	18.418	0.71204	10.4915				1993	1.32382	1.63961	0.448312	2.98028	2.9505	1.14895	10.4915						22	8.57286e-08		8.79854	47.8055
1992	17.9264	0.705999	10.1248				1992	1.33067	1.62972	0.445418	2.74663	2.89476	1.07764	10.1248						23	3.69221e-08		8.45063	46.1126
1991	16.941	0.688933	9.33698				1991	1.32551	1.57555	0.424129	2.35227	2.68068	0.978837	9.33698						24	1.6132e-08		7.94585	44.4384
1990	16.4021	0.670977	8.80434				1990	1.24694	1.57209	0.462198	2.11847	2.50393	0.90072	8.80434						25	7.14818e-09		7.41747	43.0473
1989	16.2977	0.721	9.40051				1989	1.35351	1.70021	0.501771	2.10814	2.71824	1.01863	9.40051						26	3.21113e-09		6.90778	41.6604
1988	15.7609	0.714	9.00261				1988	1.41514	1.6471	0.475543	1.96441	2.60567	0.894753	9.00261						27	1.46191e-09		6.43039	39.1677
1987	15.0457	0.707	8.50987				1987	1.41766	1.56437	0.47342	1.79125	2.44706	0.816098	8.50987						28	6.74248e-10		6.00606	36.5954
1986	14.1253	0.7	7.91015				1986	1.3566	1.50383	0.43637	1.63379	2.24857	0.730987	7.91015						29	3.14918e-10		5.67481	34.0916
1985	13.344	0.693	7.3979				1985	1.2921	1.47199	0.416698	1.52536	2.06929	0.622468	7.3979						30	1.48898e-10		5.41252	31.8563
1984	12.5557	0.686	6.89055				1984	1.26772	1.42037	0.393797	1.3556	1.94695	0.506116	6.89055						31	7.12428e-11		5.07055	29.8709
1983	11.7291	0.679	6.37125				1983	1.19798	1.3055	0.408408	1.26426	1.76018	0.434922	6.37125						32	3.44821e-11		4.62195	28.0509
1982	10.5156	0.672	5.65317				1982	1.12385	1.19479	0.320744	1.11515	1.58946	0.30918	5.65317						33	1.68771e-11		4.1875	26.3016
1981	11.0222	0.665	5.86382				1981	1.10976	1.30467	0.341908	1.16854	1.72	0.218948	5.86382						34	8.35035e-12		3.82327	24.8359
1980	10.7097	0.658	5.6376				1980	1.07386	1.30952	0.32515	1.13963	1.60994	0.179502	5.6376						35	4.17516e-12		3.53048	22.7954
1979	9.7237	0.651	5.0641				1979	1.00871	1.01282	0.303846	1.08256	1.54326	0.260748	5.0641						36	2.10895e-12		3.32523	20.6882
1978	8.76727	0.644	4.5169				1978	0.899716	0.903379	0.271014	0.965579	1.3765	0.232573	4.5169						37	1.07584e-12		3.18088	18.9494
1977	8.12965	0.637	4.14287				1977	0.825214	0.828574	0.248572	0.885623	1.26252	0.213314	4.14287						38	5.54107e-13		2.94871	17.6134
1976	7.49203	0.63	3.77598				1976	0.752134	0.755197	0.226559	0.807193	1.15071	0.194424	3.77598						39	2.88058e-13		2.60817	16.4192
1975	6.3762	0.623	3.1779				1975	0.633002	0.635579	0.190674	0.67934	0.968445	0.163628	3.1779						40	1.51108e-13		2.28472	15.2514
1974	7.17322	0.616	3.53496				1974	0.704126	0.706993	0.212098	0.755671	1.07726	0.182014	3.53496						41	7.99651e-14		2.01479	14.3582
1973	7.01382	0.609	3.41713				1973	0.680655	0.683426	0.205028	0.730481	1.04135	0.175946	3.41713						42	4.26789e-14		1.76035	12.838
1972	6.05739	0.602	2.91724				1972	0.581081	0.583447	0.175034	0.623619	0.889011	0.150207	2.91724						43	2.29677e-14		1.50289	11.1813
1971	5.26036	0.595	2.50393				1971	0.498756	0.500786	0.150236	0.535267	0.763059	0.128926	2.50393						44	1.24599e-14		1.27232	9.76691
1970	4.78215	0.588	2.24952				1970	0.44808	0.449904	0.134971	0.480881	0.685529	0.115827	2.24952						45	6.8125e-15		1.08526	8.53529
1969	4.46334	0.581	2.07456				1969	0.413229	0.414912	0.124474	0.443479	0.63221	0.106818	2.07456						46	3.75318e-15		0.923718	7.37103
1968	3.76196	0.574	1.72749				1968	0.344097	0.345498	0.103649	0.369286	0.526443	0.0889476	1.72749						47	2.08307e-15		0.78143	6.22019
1967	3.14028	0.567	1.42443				1967	0.283731	0.284886	0.0854658	0.304501	0.434087	0.0733432	1.42443						48	1.16449e-15		0.660793	5.27413
1966	2.80553	0.56	1.25688				1966	0.250356	0.251375	0.0754125	0.268683	0.383026	0.0647159	1.25688						49	6.55555e-16		0.561093	4.51049
1965	2.39107	0.553	1.05781				1965	0.210704	0.211562	0.0634687	0.226129	0.322362	0.0544662	1.05781						50	3.71574e-16		0.478853	3.81471
1964	2.07226	0.546	0.905165				1964	0.180299	0.181033	0.0543099	0.193497	0.275844	0.0466065	0.905165						51	2.12016e-16		0.409229	3.23575
1963	1.73751	0.539	0.749216				1963	0.149236	0.149843	0.0449529	0.16016	0.228319	0.0385768	0.749216						52	1.2176e-16		0.346989	2.73982
1962	1.51435	0.532	0.644506				1962	0.128378	0.128901	0.0386704	0.137776	0.196409	0.0331853	0.644506						53	7.03693e-17		0.292673	2.33759
1961	1.27524	0.525	0.5356				1961	0.106686	0.10712	0.032136	0.114496	0.163221	0.0275778	0.5356						54	4.09199e-17		0.250732	1.98576
1960	1.14772	0.518	0.475613				1960	0.0947369	0.0951226	0.0285368	0.101672	0.14494	0.0244891	0.475613						55	2.39384e-17		0.214163	1.70089
1959	1.00425	0.511	0.410538				1959	0.0817746	0.0821076	0.0246323	0.0877608	0.125109	0.0211384	0.410538						56	1.40863e-17		0.178313	1.43944
1958	0.781084	0.504	0.314933				1958	0.0627312	0.0629866	0.018896	0.0673234	0.095974	0.0162157	0.314933						57	8.33653e-18		0.146438	1.20721
1957	0.733263	0.497	0.291545				1957	0.0580726	0.058309	0.0174927	0.0623237	0.0888467	0.0150115	0.291545						58	4.96131e-18		0.120871	1.03872
1956	0.63762	0.49	0.249947				1956	0.0497867	0.0499894	0.0149968	0.0534312	0.0761699	0.0128696	0.249947						59	2.96876e-18		0.0987023	0.868045
1955	0.557917	0.483	0.215579				1955	0.042941	0.0431158	0.0129348	0.0460845	0.0656965	0.0111001	0.215579						60	1.78594e-18		0.0741998	0.7168
1954	0.430393	0.476	0.163894				1954	0.0326458	0.0327787	0.00983362	0.0350356	0.0499457	0.00843881	0.163894						61	1.07999e-18		0.0430234	0.575421
1953	0.382572	0.469	0.143541				1953	0.0285918	0.0287082	0.00861246	0.0306848	0.0437433	0.00739085	0.143541						62	6.56416e-19		0.0133089	0.45455
1952	0.302869	0.462	0.11194				1952	0.0222973	0.0223881	0.00671643	0.0239296	0.0341132	0.00576376	0.11194						63	4.00957e-19		0.0007912	0.324318
1951	0.31881	0.455	0.116047				1951	0.0231152	0.0232094	0.00696281	0.0248074	0.0353646	0.00597519	0.116047						64	2.4611e-19		8.67808e-08	0.213169
1950	0.270988	0.448	0.0971222				1950	0.0193457	0.0194244	0.00582733	0.0207619	0.0295974	0.00500078	0.0971222						65	1.51784e-19		0	0.0971222
																				66	9.40467e-20
																				TOTAL	0.99998

## Sheet: S2 Data
	Annual regional apparel stock (Mt)
	Africa/Middle East	Australasia	China (with Hong Kong)	East Europe	Latin America	North America	South Asia	West Europe
2016	7.74015	2.05254	75.8436	13.4123	10.5061	24.8844	44.1016	17.0823
2015	7.83654	1.95447	72.5534	12.7163	10.4139	23.9655	41.0596	16.0763
2014	7.65317	1.84719	66.4187	13.8279	10.6191	21.7218	38.7092	15.7094
2013	6.89483	1.70047	66.0434	13.0703	9.80732	19.7365	35.1756	13.8735
2012	6.69831	1.62513	61.4545	12.5905	9.85778	18.8092	31.812	12.7863
2011	6.15108	1.51334	55.3273	12.5168	9.39451	17.689	30.3723	12.9222
2010	5.88546	1.41216	51.4327	11.5613	8.68871	17.7122	27.8188	12.6679
2009	6.00871	1.34366	49.8006	10.3104	7.50643	16.2472	26.195	11.9208
2008	5.54973	1.33924	40.6705	11.8421	7.91198	17.8341	25.3204	13.014
2007	4.73174	1.21725	42.3105	10.2096	6.61153	17.882	22.5933	12.5205
2006	3.08743	0.951166	41.1436	7.59194	4.92794	19.1995	18.0274	15.2441
2005	3.3212	0.895824	38.8136	7.00451	4.53499	18.7909	16.3096	14.3166
2004	3.18916	0.849826	34.0636	5.91087	4.64839	17.9784	16.5508	14.7651
2003	2.92298	0.785868	30.891	5.47077	4.36595	17.7697	15.8996	14.4847
2002	2.56385	0.699296	27.9774	4.91753	4.38117	17.1928	15.8632	14.0598
2001	2.28924	0.650323	25.0192	4.52786	4.50085	15.8375	16.3442	13.591
2000	1.89873	0.700122	22.4398	4.18105	4.51395	15.9113	15.3134	13.0483
1999	1.93935	0.733608	19.5824	3.71712	4.0792	15.5605	14.7297	12.0368
1998	2.04851	0.757157	17.0617	3.62633	3.81478	14.6068	14.2696	10.8039
1997	1.77749	0.670661	15.8588	3.46485	3.39587	13.4807	13.5485	9.69675
1996	1.59819	0.616017	13.9109	3.52381	3.09049	13.0465	12.2545	8.944
1995	1.44545	0.594058	11.5262	3.65309	2.83331	12.8411	11.6246	8.95326
1994	1.26879	0.627136	9.90967	3.33865	2.798	12.7446	10.5061	9.27867
1993	1.27208	0.558469	8.66557	4.00622	2.70808	12.1621	9.80684	8.62615
1992	1.06391	0.536679	8.24673	4.04567	2.57023	11.3651	9.42869	8.8556
1991	1.12488	0.523691	7.50671	4.70321	2.51813	10.8303	8.57512	8.65634
1990	1.05	0.508337	6.39541	5.59394	2.34745	10.4966	8.36066	8.2949
1989	1.01617	0.491959	6.18936	5.41372	2.27182	10.1584	8.0913	8.02766
1988	0.955371	0.462523	5.81903	5.08979	2.13589	9.55056	7.60716	7.54733
1987	0.89263	0.432148	5.43688	4.75553	1.99562	8.92336	7.10758	7.05168
1986	0.831557	0.402581	5.06489	4.43017	1.85908	8.31283	6.62129	6.56921
1985	0.777033	0.376185	4.7328	4.13969	1.73719	7.76777	6.18714	6.13848
1984	0.728606	0.35274	4.43783	3.88169	1.62892	7.28366	5.80154	5.75591
1983	0.684213	0.331248	4.16744	3.64518	1.52967	6.83988	5.44806	5.40521
1982	0.641544	0.31059	3.90755	3.41786	1.43428	6.41333	5.10831	5.06813
1981	0.605794	0.293283	3.6898	3.2274	1.35435	6.05594	4.82365	4.78571
1980	0.556021	0.269186	3.38664	2.96223	1.24308	5.55838	4.42733	4.39251
1979	0.504624	0.244304	3.07359	2.68841	1.12817	5.04458	4.01808	3.98648
1978	0.46221	0.223769	2.81525	2.46245	1.03335	4.62058	3.68036	3.65141
1977	0.429622	0.207993	2.61677	2.28884	0.960492	4.29481	3.42088	3.39397
1976	0.400494	0.193891	2.43935	2.13366	0.895372	4.00362	3.18894	3.16386
1975	0.372009	0.180101	2.26585	1.9819	0.831688	3.71887	2.96213	2.93883
1974	0.350223	0.169553	2.13316	1.86583	0.782982	3.50108	2.78866	2.76672
1973	0.313143	0.151602	1.90731	1.66829	0.700084	3.1304	2.49341	2.4738
1972	0.272731	0.132037	1.66117	1.45299	0.609736	2.72641	2.17163	2.15455
1971	0.238233	0.115336	1.45104	1.2692	0.532609	2.38154	1.89693	1.88201
1970	0.208191	0.100792	1.26806	1.10915	0.465446	2.08123	1.65773	1.64469
1969	0.179793	0.0870431	1.09509	0.957857	0.401957	1.79734	1.43161	1.42034
1968	0.151722	0.073453	0.924116	0.808307	0.339199	1.51672	1.20809	1.19859
1967	0.128646	0.0622812	0.783562	0.685367	0.287609	1.28603	1.02434	1.01629
1966	0.110019	0.0532635	0.670111	0.586133	0.245966	1.09983	0.87603	0.86914
1965	0.0930478	0.0450472	0.566741	0.495717	0.208024	0.930171	0.740895	0.735067
1964	0.078926	0.0382104	0.480727	0.420482	0.176452	0.789	0.628449	0.623506
1963	0.0668292	0.032354	0.407047	0.356036	0.149408	0.668072	0.532129	0.527943
1962	0.0570181	0.0276042	0.347289	0.303767	0.127473	0.569993	0.454008	0.450437
1961	0.0484363	0.0234494	0.295018	0.258047	0.108287	0.484203	0.385675	0.382641
1960	0.0414878	0.0200855	0.252696	0.221029	0.0927529	0.414741	0.330347	0.327749
1959	0.0351106	0.0169981	0.213853	0.187053	0.0784955	0.35099	0.279568	0.27737
1958	0.0294462	0.0142558	0.179352	0.156876	0.0658318	0.294365	0.234466	0.232621
1957	0.0253363	0.012266	0.154319	0.13498	0.0566434	0.253279	0.20174	0.200154
1956	0.0211732	0.0102506	0.128963	0.112801	0.0473362	0.211662	0.168592	0.167266
1955	0.0174841	0.00846455	0.106493	0.0931473	0.0390885	0.174783	0.139217	0.138122
1954	0.0140356	0.00679503	0.0854886	0.0747752	0.0313788	0.140309	0.111758	0.110879
1953	0.0110873	0.0053677	0.0675312	0.0590683	0.0247875	0.110837	0.088283	0.0875886
1952	0.00791072	0.00382981	0.048183	0.0421448	0.0176857	0.0790811	0.0629892	0.0624938
1951	0.00519958	0.00251727	0.0316699	0.0277011	0.0116245	0.0519787	0.0414018	0.0410761
1950	0.00236899	0.0011469	0.0144292	0.0126209	0.00529627	0.0236821	0.0184532	0.0187148

## Sheet: S3 Data
	Percentages of households in each region owning washing machines from 1950-2016.
	Africa/Middle East	Australasia	China (with Hong Kong)	East Europe	Latin America	North America	South Asia	West Europe
2016	0.0943368	0.984219	0.999625	0.965435	0.62584	0.886269	0.333505	0.978124
2015	0.0943368	0.984344	0.999474	0.963025	0.627134	0.884128	0.338107	0.975851
2014	0.0943368	0.984837	0.999271	0.963471	0.63737	0.880557	0.283904	0.97493
2013	0.0943368	0.984106	0.998946	0.961157	0.636499	0.876362	0.264538	0.97387
2012	0.0870521	0.981333	0.998483	0.956184	0.632005	0.873424	0.254594	0.97214
2011	0.0415646	0.980541	0.997812	0.948426	0.626428	0.869644	0.212911	0.972648
2010	0.0600473	0.976679	0.997141	0.922652	0.610652	0.867214	0.224557	0.971228
2009	0.0489362	0.97887	0.994937	0.907564	0.596744	0.862986	0.206694	0.968501
2008	0.0368756	0.975482	0.993017	0.913139	0.600048	0.867213	0.198248	0.972674
2007	0.0323921	0.974351	0.990144	0.873666	0.58501	0.866679	0.187727	0.969452
2006	0.0253569	0.971186	0.984527	0.839766	0.57032	0.862646	0.176559	0.963876
2005	0.0213674	0.968435	0.977586	0.779182	0.551449	0.857009	0.155667	0.953055
2004	0.0166267	0.966379	0.969681	0.741027	0.535693	0.850269	0.155418	0.948968
2003	0.0149163	0.9634	0.961523	0.703417	0.523513	0.84373	0.145001	0.943806
2002	0.0127193	0.96154	0.952915	0.672789	0.522601	0.839216	0.139455	0.941637
2001	0.00861939	0.958741	0.944484	0.65219	0.513077	0.836651	0.13043	0.93537
2000	0.0101619	0.956503	0.935282	0.63803	0.500417	0.834215	0.129463	0.927024
1999	0.0102822	0.954055	0.925164	0.605914	0.489128	0.828206	0.112707	0.913757
1998	0.00780121	0.951448	0.915764	0.596262	0.478062	0.822422	0.106041	0.90633
1997	0.00689684	0.948205	0.905998	0.590955	0.467594	0.81765	0.114383	0.896099
1996	0.00616785	0.945592	0.893506	0.575828	0.450356	0.812123	0.0952951	0.886072
1995	0.00537187	0.942509	0.8794	0.564518	0.43389	0.807599	0.0787056	0.877521
1994	0.00467875	0.940055	0.863253	0.55275	0.436998	0.803677	0.0660604	0.865392
1993	0.00477777	0.937073	0.844372	0.563359	0.413579	0.798136	0.0577924	0.853001
1992	0.00364635	0.933995	0.824045	0.559931	0.350886	0.794029	0.0614392	0.850128
1991	0.00322865	0.932689	0.803442	0.571309	0.365412	0.789816	0.0497204	0.841754
1990	0.00291906	0.931168	0.786356	0.562902	0.337265	0.788486	0.0408352	0.825014
1989	0.00468579	0.921947	0.705971	0.432689	0.373403	0.78739	0.0443212	0.819767
1988	0.0042291	0.919285	0.647197	0.359752	0.306963	0.783678	0.0400593	0.809248
1987	0.00359793	0.916648	0.605836	0.339286	0.295325	0.779988	0.0356764	0.798542
1986	0.00326681	0.914038	0.532123	0.319725	0.285376	0.776328	0.0320223	0.787689
1985	0.00297898	0.91146	0.488102	0.302192	0.276501	0.772706	0.0286638	0.776727
1984	0.00253241	0.908915	0.40508	0.284851	0.268386	0.769124	0.0252853	0.765692
1983	0.00231423	0.906407	0.334322	0.268239	0.261311	0.765581	0.0225154	0.754613
1982	0.00211751	0.903937	0.272734	0.252309	0.25491	0.762075	0.0200106	0.743525
1981	0.00193651	0.901507	0.16448	0.236451	0.248822	0.758603	0.0177522	0.732457
1980	0.00177801	0.89912	0.148244	0.222502	0.243221	0.755164	0.0157372	0.721439
1979	0.00152991	0.89736	0.0903797	0.209355	0.237822	0.75183	0.0137763	0.711274
1978	0.0014036	0.89537	0.0787569	0.189257	0.233057	0.747679	0.0121818	0.700848
1977	0.00129703	0.892428	0.0506647	0.178933	0.227811	0.743932	0.0107955	0.689223
1976	0.00119079	0.889711	0.0329855	0.169375	0.222785	0.739067	0.00954991	0.677959
1975	0.00109543	0.886916	0.0242251	0.161249	0.217787	0.735224	0.00844983	0.666666
1974	0.00100795	0.883389	0.0157285	0.146631	0.212316	0.730296	0.00748419	0.654515
1973	0.000927096	0.881292	0.00966986	0.127258	0.207765	0.727131	0.00661533	0.644302
1972	0.000856747	0.87801	0.0069014	0.120821	0.202517	0.723517	0.00586517	0.632699
1971	0.000788225	0.874847	0.00486052	0.109313	0.197524	0.718923	0.00519921	0.621406
1970	0.000727714	0.871577	0.00370601	0.103528	0.193075	0.713474	0.00461775	0.61016
1969	0.000673785	0.864905	0.00265058	0.0930815	0.186136	0.707606	0.00412719	0.595044
1968	0.000621726	0.859174	0.0020572	0.0879006	0.180483	0.701539	0.00368573	0.581407
1967	0.000573671	0.854111	0.00128075	0.0799404	0.175532	0.696138	0.00329311	0.568849
1966	0.000530805	0.848707	0.0011079	0.0758329	0.170563	0.690739	0.00294973	0.556192
1965	0.000492778	0.846804	0.000867537	0.068271	0.167549	0.688036	0.00263775	0.547593
1964	0.000461081	0.838929	0.00067329	0.0650442	0.161757	0.682253	0.00238337	0.53281
1963	0.000430625	0.830955	0.000584516	0.0596979	0.15616	0.67614	0.00215632	0.518385
1962	0.0004028	0.82382	0.00044511	0.056457	0.151185	0.669989	0.00195273	0.505236
1961	0.000400363	0.813349	0.000390543	0.0520523	0.144956	0.661993	0.00180173	0.489387
1960	0.00037648	0.803148	0.000336968	0.0491153	0.139119	0.65428	0.00164267	0.474441
1959	0.000356569	0.791395	0.000296351	0.0453437	0.132941	0.646871	0.00150369	0.458811
1958	0.000336858	0.789541	0.000265817	0.0435508	0.130678	0.644656	0.00136511	0.45193
1957	0.000318512	0.775525	0.000241448	0.0404542	0.1241	0.633447	0.00125385	0.435514
1956	0.000302281	0.758626	0.000222433	0.0377707	0.116993	0.62242	0.00115602	0.417705
1955	0.000288592	0.741362	0.000221952	0.0348613	0.110288	0.609187	0.00106823	0.400381
1954	0.000287452	0.720854	0.000206424	0.0323763	0.103191	0.597798	0.00100165	0.381734
1953	0.000275351	0.69657	0.000192701	0.0296351	0.0957213	0.582477	0.000931524	0.362843
1952	0.000263367	0.66912	0.000184811	0.0271985	0.0882092	0.558483	0.000867399	0.342683
1951	0.000253684	0.667236	0.000175046	0.0263185	0.0868941	0.556829	0.000796767	0.33612
1950	0.000243475	0.635254	0.000174814	0.0239018	0.0793409	0.555026	0.000744149	0.314006

## Sheet: S4 Data
Percentage of each region's residential population connected to wastewater treatment from 1950-2016.
	Africa/Middle East	Australasia	China (with Hong Kong)	East Europe	Latin America	North America	South Asia	West Europe			Treatment type and sludge retention rates
2016	0.402728	0.832147	0.4965	0.496817	0.459338	0.789592	0.213236	0.900166					Africa/Middle East	Australasia	China (with Hong Kong)	East Europe	Latin America	North America	South Asia	West Europe
2015	0.39484	0.826897	0.48225	0.49224	0.444316	0.784123	0.207965	0.893286			Type of Treatment	Primary	0.75	0	0.5	0.357456	0.5	0	0.5	0
2014	0.387815	0.82316	0.468	0.477891	0.429012	0.778642	0.203133	0.888				Secondary	0.25	1	0.5	0.642544	0.5	1	0.5	1
2013	0.381765	0.820343	0.45375	0.468801	0.418741	0.773162	0.19876	0.88522			Fiber retention rate	Primary	0.84327	0.84327	0.84327	0.84327	0.84327	0.84327	0.84327	0.84327
2012	0.37394	0.813439	0.4395	0.456401	0.406696	0.767686	0.193796	0.88721				Secondary	0.939001	0.939001	0.939001	0.939001	0.939001	0.939001	0.939001	0.939001
2011	0.366165	0.803063	0.42525	0.441992	0.395747	0.762215	0.188929	0.878734
2010	0.358431	0.773356	0.411	0.422615	0.380037	0.756751	0.183911	0.875047
2009	0.352548	0.762379	0.39675	0.409268	0.364289	0.751293	0.179044	0.866532
2008	0.345851	0.74496	0.3825	0.384695	0.352144	0.747544	0.173958	0.863248
2007	0.338793	0.736122	0.36825	0.388455	0.339961	0.750561	0.168916	0.858871
2006	0.330397	0.721788	0.354	0.377096	0.329927	0.75357	0.164388	0.856422
2005	0.322705	0.704986	0.33975	0.368112	0.318904	0.757242	0.158846	0.849702
2004	0.315174	0.689324	0.3255	0.351461	0.304336	0.760914	0.153754	0.84498
2003	0.306453	0.678267	0.2748	0.332337	0.290108	0.760202	0.148504	0.840911
2002	0.300417	0.662464	0.2428	0.320414	0.272408	0.759501	0.142537	0.836056
2001	0.292258	0.647116	0.2081	0.299765	0.259951	0.756554	0.137223	0.831767
2000	0.284645	0.632951	0.189328	0.290544	0.243166	0.753607	0.131435	0.811554
1999	0.277894	0.604317	0.170556	0.270714	0.234996	0.742539	0.125738	0.780393
1998	0.269659	0.59207	0.151784	0.251925	0.226262	0.734085	0.119945	0.781489
1997	0.262393	0.57628	0.133012	0.239997	0.21931	0.725644	0.113586	0.76201
1996	0.255133	0.56417	0.11424	0.224581	0.212174	0.717206	0.106418	0.755277
1995	0.250246	0.552335	0.095468	0.216085	0.205989	0.711163	0.0994775	0.738451
1994	0.24444	0.54057	0.076696	0.210171	0.202179	0.70512	0.093924	0.728711
1993	0.23882	0.533614	0.057924	0.205467	0.198658	0.699545	0.09189	0.732257
1992	0.233242	0.51312	0.039152	0.196903	0.195156	0.693976	0.0891369	0.70532
1991	0.227693	0.504187	0.02038	0.191048	0.191802	0.688415	0.0864801	0.698108
1990	0.22442	0.498839	0.00160799	0.189922	0.195799	0.683009	0.08427	0.694108
1989	0.22442	0.498839	0.00160799	0.189922	0.195799	0.683009	0.08427	0.694108
1988	0.22442	0.498839	0.00160799	0.189922	0.195799	0.683009	0.08427	0.694108
1987	0.22442	0.498839	0.00160799	0.189922	0.195799	0.683009	0.08427	0.694108
1986	0.22442	0.498839	0.00160799	0.189922	0.195799	0.683009	0.08427	0.694108
1985	0.22442	0.498839	0.00160799	0.189922	0.195799	0.683009	0.08427	0.694108
1984	0.22442	0.498839	0.00160799	0.189922	0.195799	0.683009	0.08427	0.694108
1983	0.22442	0.498839	0.00160799	0.189922	0.195799	0.683009	0.08427	0.694108
1982	0.22442	0.498839	0.00160799	0.189922	0.195799	0.683009	0.08427	0.694108
1981	0.22442	0.498839	0.00160799	0.189922	0.195799	0.683009	0.08427	0.694108
1980	0.22442	0.498839	0.00160799	0.189922	0.195799	0.683009	0.08427	0.694108
1979	0.22442	0.498839	0.00160799	0.189922	0.195799	0.683009	0.08427	0.694108
1978	0.22442	0.498839	0.00160799	0.189922	0.195799	0.683009	0.08427	0.694108
1977	0.22442	0.498839	0.00160799	0.189922	0.195799	0.683009	0.08427	0.694108
1976	0.22442	0.498839	0.00160799	0.189922	0.195799	0.683009	0.08427	0.694108
1975	0.22442	0.498839	0.00160799	0.189922	0.195799	0.683009	0.08427	0.694108
1974	0.22442	0.498839	0.00160799	0.189922	0.195799	0.683009	0.08427	0.694108
1973	0.22442	0.498839	0.00160799	0.189922	0.195799	0.683009	0.08427	0.694108
1972	0.22442	0.498839	0.00160799	0.189922	0.195799	0.683009	0.08427	0.694108
1971	0.22442	0.498839	0.00160799	0.189922	0.195799	0.683009	0.08427	0.694108
1970	0.22442	0.498839	0.00160799	0.189922	0.195799	0.683009	0.08427	0.694108
1969	0.22442	0.498839	0.00160799	0.189922	0.195799	0.683009	0.08427	0.694108
1968	0.22442	0.498839	0.00160799	0.189922	0.195799	0.683009	0.08427	0.694108
1967	0.22442	0.498839	0.00160799	0.189922	0.195799	0.683009	0.08427	0.694108
1966	0.22442	0.498839	0.00160799	0.189922	0.195799	0.683009	0.08427	0.694108
1965	0.22442	0.498839	0.00160799	0.189922	0.195799	0.683009	0.08427	0.694108
1964	0.22442	0.498839	0.00160799	0.189922	0.195799	0.683009	0.08427	0.694108
1963	0.22442	0.498839	0.00160799	0.189922	0.195799	0.683009	0.08427	0.694108
1962	0.22442	0.498839	0.00160799	0.189922	0.195799	0.683009	0.08427	0.694108
1961	0.22442	0.498839	0.00160799	0.189922	0.195799	0.683009	0.08427	0.694108
1960	0.22442	0.498839	0.00160799	0.189922	0.195799	0.683009	0.08427	0.694108
1959	0.22442	0.498839	0.00160799	0.189922	0.195799	0.683009	0.08427	0.694108
1958	0.22442	0.498839	0.00160799	0.189922	0.195799	0.683009	0.08427	0.694108
1957	0.22442	0.498839	0.00160799	0.189922	0.195799	0.683009	0.08427	0.694108
1956	0.22442	0.498839	0.00160799	0.189922	0.195799	0.683009	0.08427	0.694108
1955	0.22442	0.498839	0.00160799	0.189922	0.195799	0.683009	0.08427	0.694108
1954	0.22442	0.498839	0.00160799	0.189922	0.195799	0.683009	0.08427	0.694108
1953	0.22442	0.498839	0.00160799	0.189922	0.195799	0.683009	0.08427	0.694108
1952	0.22442	0.498839	0.00160799	0.189922	0.195799	0.683009	0.08427	0.694108
1951	0.22442	0.498839	0.00160799	0.189922	0.195799	0.683009	0.08427	0.694108
1950	0.22442	0.498839	0.00160799	0.189922	0.195799	0.683009	0.08427	0.694108

## Sheet: S5 Data
The percentage of sludge generated in each region that enters each initial compartment of emission (ie. waterbodies, terrestrial environments, landfill, and incineration).
Percentage of sludge landfilled											Percentage of sludge incinerated											Percentage of sludge dumped at sea											Percentage of sludge applied to terrestrial environments
	Africa/Middle East	Australasia	China (with Hong Kong)	East Europe	Latin America	North America	South Asia	West Europe				Africa/Middle East	Australasia	China (with Hong Kong)	East Europe	Latin America	North America	South Asia	West Europe				Africa/Middle East	Australasia	China (with Hong Kong)	East Europe	Latin America	North America	South Asia	West Europe				Africa/Middle East	Australasia	China (with Hong Kong)	East Europe	Latin America	North America	South Asia	West Europe
2016	0	0.118383	0.1346	0.379045	0.565908	0.272236	0.159449	0.0789748			2016	0	0.051803	0.0042	0.0878955	0.0715354	0.160924	0	0.299525			2016	0.25	0.0320632	0	0	0.0699696	0	0.0023216	0.0470883			2016	0.75	0.797751	0.8612	0.53306	0.292587	0.56684	0.838229	0.574412
2015	0	0.133108	0.1346	0.371103	0.563613	0.272336	0.170491	0.0789073			2015	0	0.0665279	0.0042	0.0927173	0.0723809	0.160814	0	0.30023			2015	0.25	0.0467881	0	0	0.0705602	0	0.00239083	0.0470055			2015	0.75	0.753576	0.8612	0.53618	0.293445	0.56685	0.827118	0.573857
2014	0	0.118383	0.1346	0.375242	0.560699	0.272448	0.182572	0.0759663			2014	0	0.051803	0.0042	0.0947392	0.073455	0.16069	0	0.296921			2014	0.25	0.0320632	0	0	0.0713105	0	0.00245398	0.0473944			2014	0.75	0.797751	0.8612	0.530019	0.294535	0.566862	0.814974	0.579718
2013	0	0.128108	0.1346	0.326537	0.557345	0.272563	0.180619	0.0757576			2013	0	0.0615279	0.0042	0.109153	0.0746912	0.160562	0	0.295037			2013	0.25	0.0417881	0	0	0.072174	0	0.00252526	0.047597			2013	0.75	0.768576	0.8612	0.56431	0.29579	0.566875	0.816856	0.581608
2012	0	0.118383	0.1346	0.334559	0.554015	0.27268	0.199556	0.0711084			2012	0	0.051803	0.0042	0.10966	0.0759187	0.160432	0	0.278216			2012	0.25	0.0320632	0	0	0.0730314	0	0.00260213	0.0472103			2012	0.75	0.797751	0.8612	0.555781	0.297035	0.566887	0.797842	0.603465
2011	0	0.118383	0.1346	0.316172	0.553876	0.272798	0.247321	0.0795568			2011	0	0.051803	0.0042	0.103402	0.0759697	0.160302	0	0.275178			2011	0.25	0.0320632	0	0	0.0730671	0	0.00268119	0.0423609			2011	0.75	0.797751	0.8612	0.580425	0.297087	0.5669	0.749998	0.602904
2010	0	0.136108	0.1346	0.373808	0.554497	0.281538	0.176895	0.0753442			2010	0	0.0695279	0.0042	0.0842474	0.0757409	0.15586	0	0.263703			2010	0.25	0.0497881	0	0	0.0729073	0	0.00276903	0.0383193			2010	0.75	0.744576	0.8612	0.541944	0.296855	0.562602	0.820336	0.622634
2009	0	0.172052	0.1346	0.318173	0.552348	0.269883	0.186328	0.0874546			2009	0	0.0517918	0.0042	0.100992	0.0765331	0.171343	0	0.271264			2009	0.25	0.032052	0	0	0.0734606	0	0.00287594	0.0395758			2009	0.75	0.744104	0.8612	0.580835	0.297659	0.558774	0.810797	0.601705
2008	0	0.121383	0.1346	0.346615	0.532863	0.269797	0.187188	0.0905567			2008	0	0.054803	0.0042	0.0863495	0.0816151	0.171491	0	0.274914			2008	0.25	0.0350632	0	0	0.0783451	0	0.0029847	0.041188			2008	0.75	0.788751	0.8612	0.567035	0.307177	0.558713	0.809828	0.593341
2007	0	0.121383	0.1346	0.364933	0.549347	0.269825	0.19727	0.0991559			2007	0	0.054803	0.0042	0.0881829	0.0776392	0.171442	0	0.260753			2007	0.25	0.0350632	0	0	0.0742333	0	0.0031028	0.0438738			2007	0.75	0.788751	0.8612	0.546884	0.298781	0.558733	0.799627	0.596217
2006	0	0.121383	0.1346	0.397159	0.545812	0.269852	0.213685	0.121176			2006	0	0.054803	0.0042	0.102285	0.078942	0.171396	0	0.247702			2006	0.25	0.0350632	0	0	0.0751433	0	0.00322433	0.0499211			2006	0.75	0.788751	0.8612	0.500556	0.300103	0.558752	0.783091	0.581201
2005	0	0.121383	0.1346	0.380454	0.545373	0.269784	0.237704	0.125986			2005	0	0.054803	0.0042	0.0828632	0.0791036	0.171511	0	0.239444			2005	0.25	0.0350632	0	0	0.0752562	0	0.00338298	0.0513944			2005	0.75	0.788751	0.8612	0.536683	0.300267	0.558704	0.758913	0.583176
2004	0	0.134595	0.1346	0.420791	0.538828	0.269716	0.254562	0.161119			2004	0	0.0453755	0.0042	0.0841885	0.081516	0.171628	0	0.215659			2004	0.25	0.0256357	0	0	0.0769413	0	0.00354303	0.0543799			2004	0.75	0.794394	0.8612	0.495021	0.302715	0.558656	0.741895	0.568842
2003	0	0.134595	0.1346	0.391786	0.538019	0.270179	0.2758	0.170919			2003	0	0.0453755	0.0042	0.0702391	0.0818141	0.170839	0	0.206795			2003	0.25	0.0256357	0	0	0.0771496	0	0.00371585	0.0522554			2003	0.75	0.794394	0.8612	0.537975	0.303017	0.558982	0.720484	0.57003
2002	0	0.134595	0.1346	0.403319	0.534761	0.270637	0.311237	0.185319			2002	0	0.0453755	0.0042	0.0642196	0.0830149	0.170059	0	0.210133			2002	0.25	0.0256357	0	0	0.0779884	0	0.00394047	0.0548719			2002	0.75	0.794394	0.8612	0.532461	0.304236	0.559304	0.684823	0.549676
2001	0	0.134595	0.1346	0.400935	0.529761	0.260419	0.351557	0.194277			2001	0	0.0453755	0.0042	0.056535	0.0848578	0.18353	0	0.190996			2001	0.25	0.0256357	0	0	0.0792756	0	0.0041537	0.0563353			2001	0.75	0.794394	0.8612	0.54253	0.306106	0.556051	0.644289	0.558392
2000	0	0.134595	0.1346	0.386265	0.544437	0.268686	0.388918	0.208227			2000	0	0.0453755	0.0042	0.058942	0.0818094	0.178605	0	0.197784			2000	0.25	0.0256357	0	0	0.0756457	0	0.00443821	0.0582229			2000	0.75	0.794394	0.8612	0.554793	0.298108	0.552708	0.606643	0.535766
1999	0	0.134595	0.1346	0.399313	0.527506	0.26903	0.414935	0.216297			1999	0	0.0453755	0.0042	0.0500842	0.0856889	0.177895	0	0.194457			1999	0.25	0.0256357	0	0	0.0798562	0	0.00474346	0.0548425			1999	0.75	0.794394	0.8612	0.550602	0.306949	0.553075	0.580321	0.534403
1998	0	0.134595	0.1346	0.389144	0.531121	0.268899	0.454849	0.215798			1998	0	0.0453755	0.0042	0.0490167	0.0843566	0.178165	0	0.169746			1998	0.25	0.0256357	0	0	0.0789255	0	0.00509383	0.0622752			1998	0.75	0.794394	0.8612	0.56184	0.305597	0.552936	0.540057	0.552181
1997	0	0.134595	0.1346	0.359105	0.533548	0.268759	0.504812	0.234857			1997	0	0.0453755	0.0042	0.0642255	0.0834619	0.178455	0	0.142876			1997	0.25	0.0256357	0	0	0.0783006	0	0.00549938	0.0825034			1997	0.75	0.794394	0.8612	0.576669	0.304689	0.552786	0.489689	0.539763
1996	0	0.134595	0.1346	0.354792	0.536214	0.268621	0.574918	0.251992			1996	0	0.0453755	0.0042	0.0580456	0.0824794	0.178741	0	0.13946			1996	0.25	0.0256357	0	0	0.0776143	0	0.00597347	0.0804788			1996	0.75	0.794394	0.8612	0.587162	0.303692	0.552638	0.419108	0.528069
1995	0	0.134595	0.1346	0.358888	0.53832	0.268883	0.663983	0.287981			1995	0	0.0453755	0.0042	0.0522325	0.081703	0.178198	0	0.121905			1995	0.25	0.0256357	0	0	0.077072	0	0.00653472	0.0706598			1995	0.75	0.794394	0.8612	0.588879	0.302905	0.552919	0.329483	0.519455
1994	0	0.134595	0.1346	0.363026	0.539523	0.269167	0.766887	0.305055			1994	0	0.0453755	0.0042	0.0515311	0.0812597	0.177611	0	0.11641			1994	0.25	0.0256357	0	0	0.0767623	0	0.00718398	0.0676853			1994	0.75	0.794394	0.8612	0.585443	0.302455	0.553222	0.225929	0.51085
1993	0	0.134595	0.1346	0.365406	0.54049	0.269382	0.770172	0.325737			1993	0	0.0453755	0.0042	0.0521137	0.0809035	0.177166	0	0.104194			1993	0.25	0.0256357	0	0	0.0765134	0	0.00736787	0.0707884			1993	0.75	0.794394	0.8612	0.58248	0.302093	0.553452	0.22246	0.499281
1992	0	0.134595	0.1346	0.358571	0.541344	0.269613	0.801034	0.329237			1992	0	0.0453755	0.0042	0.0512446	0.0805888	0.176689	0	0.102751			1992	0.25	0.0256357	0	0	0.0762936	0	0.00756614	0.0804868			1992	0.75	0.794394	0.8612	0.590184	0.301774	0.553698	0.1914	0.487526
1991	0	0.134595	0.1346	0.353102	0.542207	0.269857	0.833034	0.346083			1991	0	0.0453755	0.0042	0.0502823	0.0802704	0.176185	0	0.10822			1991	0.25	0.0256357	0	0	0.0760713	0	0.0077807	0.0859662			1991	0.75	0.794394	0.8612	0.596616	0.301451	0.553958	0.159186	0.45973
1990	0	0.134595	0.1346	0.339075	0.536644	0.270082	0.842539	0.336157			1990	0	0.0453755	0.0042	0.0484175	0.0823208	0.17572	0	0.103583			1990	0.25	0.0256357	0	0	0.0775035	0	0.00801382	0.0792554			1990	0.75	0.794394	0.8612	0.612508	0.303531	0.554199	0.149448	0.481004
1989	0	0.134595	0.1346	0.339075	0.536644	0.270082	0.842539	0.336157			1989	0	0.0453755	0.0042	0.0484175	0.0823208	0.17572	0	0.103583			1989	0.25	0.0256357	0	0	0.0775035	0	0.00801382	0.0792554			1989	0.75	0.794394	0.8612	0.612508	0.303531	0.554199	0.149448	0.481004
1988	0	0.134595	0.1346	0.339075	0.536644	0.270082	0.842539	0.336157			1988	0	0.0453755	0.0042	0.0484175	0.0823208	0.17572	0	0.103583			1988	0.25	0.0256357	0	0	0.0775035	0	0.00801382	0.0792554			1988	0.75	0.794394	0.8612	0.612508	0.303531	0.554199	0.149448	0.481004
1987	0	0.134595	0.1346	0.339075	0.536644	0.270082	0.842539	0.336157			1987	0	0.0453755	0.0042	0.0484175	0.0823208	0.17572	0	0.103583			1987	0.25	0.0256357	0	0	0.0775035	0	0.00801382	0.0792554			1987	0.75	0.794394	0.8612	0.612508	0.303531	0.554199	0.149448	0.481004
1986	0	0.134595	0.1346	0.339075	0.536644	0.270082	0.842539	0.336157			1986	0	0.0453755	0.0042	0.0484175	0.0823208	0.17572	0	0.103583			1986	0.25	0.0256357	0	0	0.0775035	0	0.00801382	0.0792554			1986	0.75	0.794394	0.8612	0.612508	0.303531	0.554199	0.149448	0.481004
1985	0	0.134595	0.1346	0.339075	0.536644	0.270082	0.842539	0.336157			1985	0	0.0453755	0.0042	0.0484175	0.0823208	0.17572	0	0.103583			1985	0.25	0.0256357	0	0	0.0775035	0	0.00801382	0.0792554			1985	0.75	0.794394	0.8612	0.612508	0.303531	0.554199	0.149448	0.481004
1984	0	0.134595	0.1346	0.339075	0.536644	0.270082	0.842539	0.336157			1984	0	0.0453755	0.0042	0.0484175	0.0823208	0.17572	0	0.103583			1984	0.25	0.0256357	0	0	0.0775035	0	0.00801382	0.0792554			1984	0.75	0.794394	0.8612	0.612508	0.303531	0.554199	0.149448	0.481004
1983	0	0.134595	0.1346	0.339075	0.536644	0.270082	0.842539	0.336157			1983	0	0.0453755	0.0042	0.0484175	0.0823208	0.17572	0	0.103583			1983	0.25	0.0256357	0	0	0.0775035	0	0.00801382	0.0792554			1983	0.75	0.794394	0.8612	0.612508	0.303531	0.554199	0.149448	0.481004
1982	0	0.134595	0.1346	0.339075	0.536644	0.270082	0.842539	0.336157			1982	0	0.0453755	0.0042	0.0484175	0.0823208	0.17572	0	0.103583			1982	0.25	0.0256357	0	0	0.0775035	0	0.00801382	0.0792554			1982	0.75	0.794394	0.8612	0.612508	0.303531	0.554199	0.149448	0.481004
1981	0	0.134595	0.1346	0.339075	0.536644	0.270082	0.842539	0.336157			1981	0	0.0453755	0.0042	0.0484175	0.0823208	0.17572	0	0.103583			1981	0.25	0.0256357	0	0	0.0775035	0	0.00801382	0.0792554			1981	0.75	0.794394	0.8612	0.612508	0.303531	0.554199	0.149448	0.481004
1980	0	0.134595	0.1346	0.339075	0.536644	0.270082	0.842539	0.336157			1980	0	0.0453755	0.0042	0.0484175	0.0823208	0.17572	0	0.103583			1980	0.25	0.0256357	0	0	0.0775035	0	0.00801382	0.0792554			1980	0.75	0.794394	0.8612	0.612508	0.303531	0.554199	0.149448	0.481004
1979	0	0.134595	0.1346	0.339075	0.536644	0.270082	0.842539	0.336157			1979	0	0.0453755	0.0042	0.0484175	0.0823208	0.17572	0	0.103583			1979	0.25	0.0256357	0	0	0.0775035	0	0.00801382	0.0792554			1979	0.75	0.794394	0.8612	0.612508	0.303531	0.554199	0.149448	0.481004
1978	0	0.134595	0.1346	0.339075	0.536644	0.270082	0.842539	0.336157			1978	0	0.0453755	0.0042	0.0484175	0.0823208	0.17572	0	0.103583			1978	0.25	0.0256357	0	0	0.0775035	0	0.00801382	0.0792554			1978	0.75	0.794394	0.8612	0.612508	0.303531	0.554199	0.149448	0.481004
1977	0	0.134595	0.1346	0.339075	0.536644	0.270082	0.842539	0.336157			1977	0	0.0453755	0.0042	0.0484175	0.0823208	0.17572	0	0.103583			1977	0.25	0.0256357	0	0	0.0775035	0	0.00801382	0.0792554			1977	0.75	0.794394	0.8612	0.612508	0.303531	0.554199	0.149448	0.481004
1976	0	0.134595	0.1346	0.339075	0.536644	0.270082	0.842539	0.336157			1976	0	0.0453755	0.0042	0.0484175	0.0823208	0.17572	0	0.103583			1976	0.25	0.0256357	0	0	0.0775035	0	0.00801382	0.0792554			1976	0.75	0.794394	0.8612	0.612508	0.303531	0.554199	0.149448	0.481004
1975	0	0.134595	0.1346	0.339075	0.536644	0.270082	0.842539	0.336157			1975	0	0.0453755	0.0042	0.0484175	0.0823208	0.17572	0	0.103583			1975	0.25	0.0256357	0	0	0.0775035	0	0.00801382	0.0792554			1975	0.75	0.794394	0.8612	0.612508	0.303531	0.554199	0.149448	0.481004
1974	0	0.134595	0.1346	0.339075	0.536644	0.270082	0.842539	0.336157			1974	0	0.0453755	0.0042	0.0484175	0.0823208	0.17572	0	0.103583			1974	0.25	0.0256357	0	0	0.0775035	0	0.00801382	0.0792554			1974	0.75	0.794394	0.8612	0.612508	0.303531	0.554199	0.149448	0.481004
1973	0	0.134595	0.1346	0.339075	0.536644	0.270082	0.842539	0.336157			1973	0	0.0453755	0.0042	0.0484175	0.0823208	0.17572	0	0.103583			1973	0.25	0.0256357	0	0	0.0775035	0	0.00801382	0.0792554			1973	0.75	0.794394	0.8612	0.612508	0.303531	0.554199	0.149448	0.481004
1972	0	0.134595	0.1346	0.339075	0.536644	0.270082	0.842539	0.336157			1972	0	0.0453755	0.0042	0.0484175	0.0823208	0.17572	0	0.103583			1972	0.25	0.0256357	0	0	0.0775035	0	0.00801382	0.0792554			1972	0.75	0.794394	0.8612	0.612508	0.303531	0.554199	0.149448	0.481004
1971	0	0.134595	0.1346	0.339075	0.536644	0.270082	0.842539	0.336157			1971	0	0.0453755	0.0042	0.0484175	0.0823208	0.17572	0	0.103583			1971	0.25	0.0256357	0	0	0.0775035	0	0.00801382	0.0792554			1971	0.75	0.794394	0.8612	0.612508	0.303531	0.554199	0.149448	0.481004
1970	0	0.134595	0.1346	0.339075	0.536644	0.270082	0.842539	0.336157			1970	0	0.0453755	0.0042	0.0484175	0.0823208	0.17572	0	0.103583			1970	0.25	0.0256357	0	0	0.0775035	0	0.00801382	0.0792554			1970	0.75	0.794394	0.8612	0.612508	0.303531	0.554199	0.149448	0.481004
1969	0	0.134595	0.1346	0.339075	0.536644	0.270082	0.842539	0.336157			1969	0	0.0453755	0.0042	0.0484175	0.0823208	0.17572	0	0.103583			1969	0.25	0.0256357	0	0	0.0775035	0	0.00801382	0.0792554			1969	0.75	0.794394	0.8612	0.612508	0.303531	0.554199	0.149448	0.481004
1968	0	0.134595	0.1346	0.339075	0.536644	0.270082	0.842539	0.336157			1968	0	0.0453755	0.0042	0.0484175	0.0823208	0.17572	0	0.103583			1968	0.25	0.0256357	0	0	0.0775035	0	0.00801382	0.0792554			1968	0.75	0.794394	0.8612	0.612508	0.303531	0.554199	0.149448	0.481004
1967	0	0.134595	0.1346	0.339075	0.536644	0.270082	0.842539	0.336157			1967	0	0.0453755	0.0042	0.0484175	0.0823208	0.17572	0	0.103583			1967	0.25	0.0256357	0	0	0.0775035	0	0.00801382	0.0792554			1967	0.75	0.794394	0.8612	0.612508	0.303531	0.554199	0.149448	0.481004
1966	0	0.134595	0.1346	0.339075	0.536644	0.270082	0.842539	0.336157			1966	0	0.0453755	0.0042	0.0484175	0.0823208	0.17572	0	0.103583			1966	0.25	0.0256357	0	0	0.0775035	0	0.00801382	0.0792554			1966	0.75	0.794394	0.8612	0.612508	0.303531	0.554199	0.149448	0.481004
1965	0	0.134595	0.1346	0.339075	0.536644	0.270082	0.842539	0.336157			1965	0	0.0453755	0.0042	0.0484175	0.0823208	0.17572	0	0.103583			1965	0.25	0.0256357	0	0	0.0775035	0	0.00801382	0.0792554			1965	0.75	0.794394	0.8612	0.612508	0.303531	0.554199	0.149448	0.481004
1964	0	0.134595	0.1346	0.339075	0.536644	0.270082	0.842539	0.336157			1964	0	0.0453755	0.0042	0.0484175	0.0823208	0.17572	0	0.103583			1964	0.25	0.0256357	0	0	0.0775035	0	0.00801382	0.0792554			1964	0.75	0.794394	0.8612	0.612508	0.303531	0.554199	0.149448	0.481004
1963	0	0.134595	0.1346	0.339075	0.536644	0.270082	0.842539	0.336157			1963	0	0.0453755	0.0042	0.0484175	0.0823208	0.17572	0	0.103583			1963	0.25	0.0256357	0	0	0.0775035	0	0.00801382	0.0792554			1963	0.75	0.794394	0.8612	0.612508	0.303531	0.554199	0.149448	0.481004
1962	0	0.134595	0.1346	0.339075	0.536644	0.270082	0.842539	0.336157			1962	0	0.0453755	0.0042	0.0484175	0.0823208	0.17572	0	0.103583			1962	0.25	0.0256357	0	0	0.0775035	0	0.00801382	0.0792554			1962	0.75	0.794394	0.8612	0.612508	0.303531	0.554199	0.149448	0.481004
1961	0	0.134595	0.1346	0.339075	0.536644	0.270082	0.842539	0.336157			1961	0	0.0453755	0.0042	0.0484175	0.0823208	0.17572	0	0.103583			1961	0.25	0.0256357	0	0	0.0775035	0	0.00801382	0.0792554			1961	0.75	0.794394	0.8612	0.612508	0.303531	0.554199	0.149448	0.481004
1960	0	0.134595	0.1346	0.339075	0.536644	0.270082	0.842539	0.336157			1960	0	0.0453755	0.0042	0.0484175	0.0823208	0.17572	0	0.103583			1960	0.25	0.0256357	0	0	0.0775035	0	0.00801382	0.0792554			1960	0.75	0.794394	0.8612	0.612508	0.303531	0.554199	0.149448	0.481004
1959	0	0.134595	0.1346	0.339075	0.536644	0.270082	0.842539	0.336157			1959	0	0.0453755	0.0042	0.0484175	0.0823208	0.17572	0	0.103583			1959	0.25	0.0256357	0	0	0.0775035	0	0.00801382	0.0792554			1959	0.75	0.794394	0.8612	0.612508	0.303531	0.554199	0.149448	0.481004
1958	0	0.134595	0.1346	0.339075	0.536644	0.270082	0.842539	0.336157			1958	0	0.0453755	0.0042	0.0484175	0.0823208	0.17572	0	0.103583			1958	0.25	0.0256357	0	0	0.0775035	0	0.00801382	0.0792554			1958	0.75	0.794394	0.8612	0.612508	0.303531	0.554199	0.149448	0.481004
1957	0	0.134595	0.1346	0.339075	0.536644	0.270082	0.842539	0.336157			1957	0	0.0453755	0.0042	0.0484175	0.0823208	0.17572	0	0.103583			1957	0.25	0.0256357	0	0	0.0775035	0	0.00801382	0.0792554			1957	0.75	0.794394	0.8612	0.612508	0.303531	0.554199	0.149448	0.481004
1956	0	0.134595	0.1346	0.339075	0.536644	0.270082	0.842539	0.336157			1956	0	0.0453755	0.0042	0.0484175	0.0823208	0.17572	0	0.103583			1956	0.25	0.0256357	0	0	0.0775035	0	0.00801382	0.0792554			1956	0.75	0.794394	0.8612	0.612508	0.303531	0.554199	0.149448	0.481004
1955	0	0.134595	0.1346	0.339075	0.536644	0.270082	0.842539	0.336157			1955	0	0.0453755	0.0042	0.0484175	0.0823208	0.17572	0	0.103583			1955	0.25	0.0256357	0	0	0.0775035	0	0.00801382	0.0792554			1955	0.75	0.794394	0.8612	0.612508	0.303531	0.554199	0.149448	0.481004
1954	0	0.134595	0.1346	0.339075	0.536644	0.270082	0.842539	0.336157			1954	0	0.0453755	0.0042	0.0484175	0.0823208	0.17572	0	0.103583			1954	0.25	0.0256357	0	0	0.0775035	0	0.00801382	0.0792554			1954	0.75	0.794394	0.8612	0.612508	0.303531	0.554199	0.149448	0.481004
1953	0	0.134595	0.1346	0.339075	0.536644	0.270082	0.842539	0.336157			1953	0	0.0453755	0.0042	0.0484175	0.0823208	0.17572	0	0.103583			1953	0.25	0.0256357	0	0	0.0775035	0	0.00801382	0.0792554			1953	0.75	0.794394	0.8612	0.612508	0.303531	0.554199	0.149448	0.481004
1952	0	0.134595	0.1346	0.339075	0.536644	0.270082	0.842539	0.336157			1952	0	0.0453755	0.0042	0.0484175	0.0823208	0.17572	0	0.103583			1952	0.25	0.0256357	0	0	0.0775035	0	0.00801382	0.0792554			1952	0.75	0.794394	0.8612	0.612508	0.303531	0.554199	0.149448	0.481004
1951	0	0.134595	0.1346	0.339075	0.536644	0.270082	0.842539	0.336157			1951	0	0.0453755	0.0042	0.0484175	0.0823208	0.17572	0	0.103583			1951	0.25	0.0256357	0	0	0.0775035	0	0.00801382	0.0792554			1951	0.75	0.794394	0.8612	0.612508	0.303531	0.554199	0.149448	0.481004
1950	0	0.134595	0.1346	0.339075	0.536644	0.270082	0.842539	0.336157			1950	0	0.0453755	0.0042	0.0484175	0.0823208	0.17572	0	0.103583			1950	0.25	0.0256357	0	0	0.0775035	0	0.00801382	0.0792554			1950	0.75	0.794394	0.8612	0.612508	0.303531	0.554199	0.149448	0.481004
			27	0.53306
			26	0.53618
			25	0.530019
			24	0.56431
			23	0.555781
			22	0.580425
			21	0.541944
			20	0.580835
			19	0.567035
			18	0.546884
			17	0.500556
			16	0.536683
			15	0.495021
			14	0.537975
			13	0.532461
			12	0.54253
			11	0.554793
			10	0.550602
			9	0.56184
			8	0.576669
			7	0.587162
			6	0.588879
			5	0.585443
			4	0.58248
			3	0.590184
			2	0.596616
			1	0.612508

## Sheet: S6 Data - Sensitivity Analysis
	Lifetime of clothing					Sensitivity
		Normal	0.001	-0.001			0.001	-0.001
	Landfill	27.4676	27.47	27.4651		Landfill	0.0882189	0.0882206
	Incineration	13.8086	13.8098	13.8074		Incineration	0.0882189	0.0882206
	Waterbodies	125.223	125.234	125.212		Waterbodies	0.0882189	0.0882206
	Terrestrial environments	106.612	106.621	106.602		Terrestrial environments	0.0882189	0.0882206
	Total	273.11	273.135	273.086		Total	0.0882189	0.0882206
	Fiber losses during production					Sensitivity
		Normal	0.001	-0.001			0.001	-0.001
	Landfill	27.4676	27.4607	27.4744		Landfill	-0.25	-0.25
	Incineration	13.8086	13.8051	13.812		Incineration	-0.25	-0.25
	Waterbodies	125.223	125.191	125.254		Waterbodies	-0.25	-0.25
	Terrestrial environments	106.612	106.585	106.638		Terrestrial environments	-0.25	-0.25
	Total	273.11	273.042	273.179		Total	-0.25	-0.25
	Washing frequency					Sensitivity
		Normal	0.001	-0.001			0.001	-0.001
	Landfill	27.4676	27.495	27.4401		Landfill	1	1
	Incineration	13.8086	13.8224	13.7948		Incineration	1	1
	Waterbodies	125.223	125.348	125.098		Waterbodies	1	1
	Terrestrial environments	106.612	106.718	106.505		Terrestrial environments	1	1
	Total	273.11	273.384	272.837		Total	1	1
	Percentage of clothing washed					Sensitivity
		Normal	0.001	-0.001			0.001	-0.001
	Landfill	27.4676	27.495	27.4401		Landfill	1	1
	Incineration	13.8086	13.8224	13.7948		Incineration	1	1
	Waterbodies	125.223	125.348	125.098		Waterbodies	1	1
	Terrestrial environments	106.612	106.718	106.505		Terrestrial environments	1	1
	Total	273.11	273.384	272.837		Total	1	1
	Microfiber shed rate					Sensitivity
		Normal	0.001	-0.001			0.001	-0.001
	Landfill	27.4676	27.495	27.4401		Landfill	1	1
	Incineration	13.8086	13.8224	13.7948		Incineration	1	1
	Waterbodies	125.223	125.348	125.098		Waterbodies	1	1
	Terrestrial environments	106.612	106.718	106.505		Terrestrial environments	1	1
	Total	273.11	273.384	272.837		Total	1	1
	Microfiber retention rate (WWTP)					Sensitivity
		Normal	0.001	-0.001			0.001	-0.001
	Landfill	27.4676	27.495	27.4401		Landfill	1	1
	Incineration	13.8086	13.8224	13.7948		Incineration	1	1
	Waterbodies	125.223	125.091	125.355		Waterbodies	-1.05426	-1.05426
	Terrestrial environments	106.612	106.702	106.521		Terrestrial environments	0.851136	0.851136
	Total	273.11	273.11	273.11		Total	2.08133e-13	0
	Washing machine ownership					Sensitivity
		Normal	0.001	-0.001			0.001	-0.001
	Landfill	27.4676	27.4801	27.4551		Landfill	0.45441	0.45441
	Incineration	13.8086	13.8151	13.8021		Incineration	0.469324	0.469324
	Waterbodies	125.223	125.274	125.172		Waterbodies	0.405672	0.405672
	Terrestrial environments	106.612	106.659	106.564		Terrestrial environments	0.449287	0.449287
	Total	273.11	273.228	272.993		Total	0.430818	0.430818
